# Supplementary material for: Structure-Bioactivity Relationship of the Functionalized Polysulfone with Triethylphosphonium Pendant Groups: Perspective for Biomedical Applications
Source: Polymers (Basel). 2023 Feb 10;15(4):877. doi: 10.3390/polym15040877 (PMC9959649; doi:10.3390/polym15040877)
Supplement: Supplementary file 1 [file polymers-15-00877-s001.zip]

Archive with 1 entries (1 files):
- polymers-2190703-supplementary.pdf
